# Supplementary material for: The Cultivation of Bt Corn Producing Cry1Ac Toxins Does Not Adversely Affect Non-Target Arthropods
Source: PLoS One. 2014 Dec 1;9(12):e114228. doi: 10.1371/journal.pone.0114228 (PMC4250226; doi:10.1371/journal.pone.0114228)
Supplement: File S1 — Raw data. (XLSX) [file pone.0114228.s003.xlsx]

## Sheet: raw data
Year	Date (mm/dd)	Variety	Species/Family name
			Harmonia axyridis	Propylea japonica	Coccinella septempunctata	Cybocephalus nipponicus Endrody	Monolepta hieroglyphica	Sympiezomias velatus	Pleonomus canaliculatus	Apolygus lucorum	Trigonotylus ruficornis	Adelphocoris fasciaticollis	Orius sauteri	Berytidae	Aphidoidea	Cicadella viridis	Laodelphax striatellus	Chrysoperla sinica	Chrysopa septempunctata	Helicoverpa armigera	Mythimna separata	Pterophoridae	Pyrgomorphidae	Episyrphus balteata	Musca domestica	Drosophila melanogaster	Trichogrammatid	Chouioia cunea	Araneida	Thrips
2012	2014-07-16	NonBt	3	2	1	0	0	0	0	0	0	0	3	1	1	1	0	5	0	0	0	0	0	0	0	0	0	0	1	0
	2014-07-16	NonBt	1	2	0	0	0	0	0	0	0	0	5	0	0	1	0	2	0	0	0	0	0	0	0	0	0	0	1	0
	2014-07-16	NonBt	3	2	0	0	0	0	0	1	0	0	5	0	0	0	1	3	0	0	0	0	0	0	0	0	0	0	3	0
	2014-07-16	Bt	0	2	2	7	0	0	0	0	0	0	6	0	0	4	1	2	0	0	0	0	0	0	0	0	1	0	7	1
	2014-07-16	Bt	1	1	1	0	0	0	0	0	0	0	5	0	1	2	0	0	0	0	0	0	0	0	0	0	0	0	1	1
	2014-07-16	Bt	2	7	2	0	0	0	0	0	0	0	7	0	0	1	0	1	0	0	0	0	0	0	0	0	0	0	5	1
	2014-07-23	NonBt	18	19	3	0	0	1	0	11	1	0	30	2	0	12	11	0	0	0	0	0	0	0	0	0	0	1	7	11
	2014-07-23	NonBt	6	6	5	0	0	0	1	2	0	0	21	1	1	23	5	12	0	0	0	0	1	0	0	1	1	0	4	5
	2014-07-23	NonBt	5	16	1	1	0	0	0	10	0	0	14	1	1	12	9	4	0	0	0	0	1	0	0	0	0	0	10	2
	2014-07-23	Bt	8	5	0	0	0	1	1	7	0	0	9	3	1	30	4	8	0	0	0	0	0	0	0	0	2	0	0	3
	2014-07-23	Bt	7	7	4	0	0	0	0	5	0	0	13	1	0	23	12	4	0	0	0	0	1	0	0	2	0	0	11	2
	2014-07-23	Bt	4	12	3	0	0	0	1	8	1	1	5	1	2	19	16	3	0	0	0	0	0	0	0	0	0	1	4	0
	2014-07-30	NonBt	13	14	3	0	0	0	0	18	3	4	31	4	8	8	51	5	0	0	0	0	2	0	0	0	0	1	3	11
	2014-07-30	NonBt	14	7	5	1	0	1	0	16	0	1	12	4	0	7	18	0	0	0	0	0	0	0	0	0	0	0	9	1
	2014-07-30	NonBt	12	6	4	0	0	0	0	12	1	0	12	2	0	5	12	0	0	0	0	0	0	0	0	0	0	0	4	0
	2014-07-30	Bt	22	11	1	0	0	1	1	7	2	2	12	1	0	14	17	1	0	0	0	0	1	0	0	0	0	0	10	1
	2014-07-30	Bt	17	9	4	5	0	3	0	11	1	0	15	4	0	2	21	0	0	0	0	0	1	0	0	0	0	0	4	1
	2014-07-30	Bt	22	11	3	1	0	0	1	9	0	1	11	4	2	7	33	2	0	0	0	0	0	0	0	0	0	0	8	1
	2014-08-06	NonBt	10	7	1	0	5	0	0	34	3	1	15	2	18	5	5	0	0	0	0	0	1	0	1	0	0	0	11	0
	2014-08-06	NonBt	24	9	3	0	2	1	0	27	0	2	17	0	7	3	14	2	0	0	1	0	0	0	0	0	1	0	11	0
	2014-08-06	NonBt	15	5	3	0	1	0	0	35	2	0	18	1	40	5	12	7	0	0	0	0	2	0	0	0	2	0	8	1
	2014-08-06	Bt	14	5	3	0	0	2	0	38	0	1	12	0	25	3	19	2	0	0	0	0	0	0	0	0	0	0	15	0
	2014-08-06	Bt	13	8	1	0	0	0	0	27	0	0	23	3	18	2	7	26	0	0	0	0	0	0	0	0	2	0	12	1
	2014-08-06	Bt	27	6	1	0	5	1	0	39	0	1	14	4	23	7	22	4	0	0	0	0	0	0	0	0	5	0	8	1
	2014-08-13	NonBt	15	2	0	0	0	0	2	44	0	2	13	1	31	0	1	7	0	0	0	0	0	1	0	1	0	0	3	0
	2014-08-13	NonBt	26	11	2	0	0	3	0	120	5	0	23	1	123	1	6	8	0	0	0	0	0	0	0	0	0	0	14	4
	2014-08-13	NonBt	11	4	3	0	2	0	0	86	0	0	15	6	19	0	3	30	0	0	0	0	0	1	0	4	0	0	10	3
	2014-08-13	Bt	29	18	1	0	0	7	0	134	0	0	39	1	542	1	2	9	0	0	0	0	0	0	0	0	0	1	7	2
	2014-08-13	Bt	30	4	1	0	0	0	0	95	0	0	25	6	26	1	6	20	0	0	0	0	1	0	0	5	0	0	6	1
	2014-08-13	Bt	23	5	1	0	0	1	0	88	1	0	18	7	98	0	4	21	0	0	0	0	1	4	0	4	0	0	4	2
	2014-08-20	NonBt	12	11	8	0	1	0	0	48	2	2	1	1	347	0	3	23	0	0	0	2	0	0	0	0	1	0	20	0
	2014-08-20	NonBt	16	9	8	0	1	0	0	23	0	4	3	0	49	0	3	13	0	0	0	1	1	2	0	0	0	0	16	0
	2014-08-20	NonBt	18	2	4	0	0	0	0	25	2	0	2	5	12	0	1	17	14	0	1	0	1	1	0	0	0	0	16	0
	2014-08-20	Bt	51	9	9	0	1	0	0	38	0	2	4	5	402	1	3	24	0	0	0	0	0	0	0	0	0	0	14	0
	2014-08-20	Bt	7	4	3	0	1	0	0	38	1	3	6	4	59	1	2	12	0	0	2	0	0	0	0	0	0	0	13	0
	2014-08-20	Bt	30	4	8	0	3	0	0	45	0	1	12	2	779	0	1	18	0	0	0	0	0	0	0	0	0	0	15	0
	2014-08-27	NonBt	26	11	4	0	1	0	0	10	0	0	0	2	6	2	1	10	0	0	0	0	1	0	5	1	0	0	6	0
	2014-08-27	NonBt	21	16	11	0	0	0	0	20	1	0	13	2	72	1	0	19	0	0	0	0	0	1	1	0	0	2	10	0
	2014-08-27	NonBt	23	9	5	0	1	0	0	17	0	0	8	6	1763	2	3	14	0	0	0	0	0	2	8	1	0	1	13	0
	2014-08-27	Bt	57	24	6	0	0	2	0	44	3	0	30	3	940	2	1	27	0	1	0	0	1	0	2	0	0	0	15	0
	2014-08-27	Bt	31	7	4	1	2	0	0	30	0	0	9	1	156	1	2	24	7	0	0	0	0	1	6	0	0	0	12	0
	2014-08-27	Bt	51	16	3	1	3	0	0	33	2	0	5	8	363	3	1	16	0	0	0	0	2	1	6	0	0	1	9	0
	2014-09-04	NonBt	31	6	5	1	4	0	0	26	0	0	2	5	680	3	0	3	0	0	0	1	0	1	2	0	0	0	5	0
	2014-09-04	NonBt	41	13	8	0	1	0	0	45	0	0	5	8	1386	1	1	17	0	0	0	1	0	0	1	0	0	0	9	0
	2014-09-04	NonBt	51	15	2	0	6	0	0	9	0	0	2	12	660	1	0	14	0	0	0	0	0	2	9	0	0	0	8	0
	2014-09-04	Bt	56	19	5	3	5	0	0	61	1	0	11	5	650	1	1	17	5	0	0	0	0	1	5	3	1	1	13	0
	2014-09-04	Bt	53	18	10	0	1	0	0	16	0	0	8	6	334	1	0	5	0	0	0	0	1	1	7	1	1	0	4	0
	2014-09-04	Bt	56	9	4	0	1	0	0	11	1	0	5	5	1955	5	0	8	0	1	0	1	3	0	6	2	0	0	5	0
	2014-09-13	NonBt	91	10	10	1	3	0	0	14	0	0	3	0	960	2	0	5	0	1	0	0	0	2	0	0	0	0	8	0
	2014-09-13	NonBt	87	18	10	3	2	0	0	17	0	0	2	3	1403	0	2	6	0	0	0	0	0	1	0	0	0	0	13	0
	2014-09-13	NonBt	83	16	11	2	2	0	0	8	0	0	4	0	510	2	0	5	2	0	0	0	0	2	2	0	0	0	14	0
	2014-09-13	Bt	124	10	10	4	0	0	0	18	0	0	13	5	985	3	0	8	0	0	0	0	0	0	0	2	0	0	16	0
	2014-09-13	Bt	66	18	15	0	2	0	0	11	0	0	5	6	500	2	0	7	0	0	0	0	0	1	1	0	0	1	12	0
	2014-09-13	Bt	118	12	9	1	0	0	0	19	0	0	5	2	680	4	0	8	0	0	0	0	0	0	3	1	0	0	12	0
	2014-09-19	NonBt	56	5	5	1	1	0	0	2	0	0	2	0	500	0	0	1	0	0	0	0	0	0	4	0	0	0	8	0
	2014-09-19	NonBt	68	7	8	1	2	0	0	11	0	0	2	2	1870	0	0	8	9	2	0	0	0	0	5	5	0	0	15	0
	2014-09-19	NonBt	67	6	8	1	0	0	0	10	0	0	7	2	1840	2	0	9	0	0	0	0	0	0	2	0	0	0	14	0
	2014-09-19	Bt	71	11	5	4	0	0	0	19	0	0	5	0	1240	2	0	8	0	0	0	1	0	2	3	3	0	0	22	0
	2014-09-19	Bt	55	6	4	2	0	0	0	6	0	0	3	2	1960	4	0	8	0	0	0	0	0	2	4	2	0	0	14	0
	2014-09-19	Bt	44	3	5	1	1	0	0	12	0	0	1	0	340	2	1	11	0	2	0	0	0	2	0	0	0	0	2	0
2013	2014-06-21	NonBt	1	63	0	0	0	0	0	1	28	0	10	0	2	13	92	48	0	0	0	0	0	0	2	0	0	0	8	20
	2014-06-21	NonBt	0	68	1	0	0	2	0	1	39	1	13	1	4	12	142	66	0	0	0	0	0	1	2	0	0	0	10	4
	2014-06-21	NonBt	0	33	0	0	0	1	0	0	22	2	26	0	4	21	85	38	0	0	0	0	0	1	0	0	0	0	2	12
	2014-06-21	Bt	0	66	1	0	1	0	0	1	28	2	26	2	11	14	140	132	0	0	0	0	0	0	6	0	0	1	12	19
	2014-06-21	Bt	0	42	1	0	0	0	0	1	54	0	30	3	1	10	45	42	0	0	1	0	0	0	0	0	0	0	2	14
	2014-06-21	Bt	0	59	1	0	1	0	0	0	21	0	17	3	6	26	67	56	0	0	0	0	0	0	5	0	1	1	4	8
	2014-06-28	NonBt	0	72	0	0	0	3	0	1	8	0	59	4	5	6	9	12	0	0	18	1	0	0	1	4	1	0	4	18
	2014-06-28	NonBt	5	100	1	5	2	6	0	1	5	0	96	1	1	8	14	14	0	0	9	0	0	0	7	15	0	0	6	22
	2014-06-28	NonBt	1	82	0	8	1	0	0	0	20	0	69	6	0	23	8	5	0	0	22	0	1	0	2	15	0	1	3	14
	2014-06-28	Bt	2	100	0	0	2	1	2	0	9	0	89	5	0	21	10	22	0	0	2	0	0	0	0	8	0	0	8	41
	2014-06-28	Bt	3	129	0	7	3	4	0	2	18	0	29	4	2	10	18	20	0	0	9	0	0	1	1	20	0	3	7	32
	2014-06-28	Bt	2	57	0	0	0	0	0	0	81	0	77	2	7	6	9	15	0	0	3	0	0	0	1	12	0	0	6	8
	2014-07-05	NonBt	3	83	0	3	0	2	0	1	15	0	66	4	2	24	5	16	0	0	16	0	0	1	4	3	0	0	4	3
	2014-07-05	NonBt	6	66	1	5	0	6	0	0	8	0	37	2	0	26	4	13	0	0	9	0	0	0	2	2	0	2	2	10
	2014-07-05	NonBt	6	57	0	6	0	0	1	4	8	0	40	0	2	69	1	22	0	0	10	0	0	0	1	1	1	0	5	13
	2014-07-05	Bt	6	96	1	10	0	3	0	1	6	0	46	3	1	27	4	19	0	0	4	0	0	0	5	7	0	1	11	5
	2014-07-05	Bt	2	80	0	4	1	5	0	2	6	2	61	1	2	28	2	19	0	0	0	1	0	0	1	0	0	0	4	21
	2014-07-05	Bt	12	77	1	2	0	6	0	2	2	0	54	7	1	67	1	11	0	0	4	1	0	0	2	3	0	1	5	10
	2014-07-12	NonBt	3	60	0	6	0	4	0	0	10	2	27	1	0	56	0	2	0	0	12	0	0	0	7	2	0	0	2	18
	2014-07-12	NonBt	5	44	1	1	0	11	1	0	1	2	30	2	0	54	0	2	0	0	0	0	0	0	0	0	0	0	4	4
	2014-07-12	NonBt	8	31	0	5	0	0	1	2	2	0	26	2	0	83	1	0	0	0	2	0	0	0	3	2	0	0	8	6
	2014-07-12	Bt	7	93	1	8	0	12	0	0	1	0	46	4	1	49	0	9	0	0	2	0	0	0	3	2	0	0	11	13
	2014-07-12	Bt	2	46	0	1	1	1	1	0	3	2	30	2	1	50	0	0	0	0	0	0	0	0	2	1	0	0	6	11
	2014-07-12	Bt	4	49	0	3	0	2	0	0	2	0	31	0	0	78	0	1	0	0	2	0	0	0	6	3	0	0	3	11
	2014-07-19	NonBt	13	40	0	2	0	6	0	5	6	0	65	0	2	29	7	48	0	0	2	0	0	0	7	13	0	0	18	6
	2014-07-19	NonBt	12	51	0	1	0	9	2	0	5	0	58	0	1	24	12	125	0	0	0	0	1	0	5	5	0	0	8	5
	2014-07-19	NonBt	9	32	0	1	0	2	0	0	0	0	61	0	2	40	10	64	0	0	0	0	1	0	3	7	0	2	7	8
	2014-07-19	Bt	15	42	0	3	0	7	0	2	0	1	74	2	10	34	7	49	0	0	0	0	0	0	3	3	0	0	8	8
	2014-07-19	Bt	8	23	1	3	0	7	0	2	1	0	90	5	1	19	4	208	1	0	0	0	0	0	1	12	0	2	18	6
	2014-07-19	Bt	8	31	1	3	1	4	0	1	2	1	67	12	1	35	7	127	0	0	0	0	0	0	7	13	0	1	17	7
	2014-07-26	NonBt	13	8	0	1	0	15	0	8	3	0	60	2	14	7	9	107	1	0	0	1	0	0	9	3	0	0	26	6
	2014-07-26	NonBt	4	9	0	1	1	11	0	5	4	1	22	1	7	11	4	90	0	0	0	0	0	0	2	3	0	2	14	3
	2014-07-26	NonBt	5	19	0	0	0	3	1	1	3	1	34	1	6	15	8	45	0	0	0	0	0	0	4	0	0	1	21	0
	2014-07-26	Bt	5	15	0	0	0	10	0	1	1	0	44	2	6	19	4	56	0	0	0	0	0	0	8	8	0	0	13	6
	2014-07-26	Bt	8	9	0	0	0	6	0	6	0	1	37	4	9	14	3	60	0	0	1	0	0	0	1	0	0	1	24	1
	2014-07-26	Bt	9	23	0	0	1	6	0	0	2	0	30	0	17	10	6	82	0	0	0	0	1	0	6	4	0	1	31	3
	2014-08-02	NonBt	5	7	1	0	0	3	0	4	1	0	21	3	7	8	4	14	0	0	2	0	0	0	2	1	0	1	29	2
	2014-08-02	NonBt	6	5	0	0	0	2	0	1	0	0	7	3	2	4	0	22	0	0	2	0	1	0	6	3	0	0	34	2
	2014-08-02	NonBt	4	8	0	0	0	3	0	1	1	1	3	2	3	8	0	16	0	0	0	0	0	0	1	4	0	0	22	0
	2014-08-02	Bt	1	8	0	0	0	7	0	3	3	0	3	5	3	12	0	23	0	0	0	0	0	0	5	2	0	0	31	4
	2014-08-02	Bt	2	3	0	0	0	8	0	2	0	0	16	4	4	3	1	19	0	0	0	0	0	0	4	0	0	0	31	0
	2014-08-02	Bt	3	2	0	0	0	2	0	2	2	0	10	5	1	2	0	24	0	0	2	0	0	0	1	0	0	0	19	0
	2014-08-09	NonBt	2	6	0	1	0	2	0	1	0	0	9	1	7	3	0	11	0	1	0	0	0	0	3	0	0	0	32	2
	2014-08-09	NonBt	0	5	0	0	0	0	0	2	0	0	2	4	1	1	1	18	0	0	0	0	0	0	1	0	0	2	15	0
	2014-08-09	NonBt	1	3	0	0	0	0	0	0	0	0	5	1	8	2	0	13	0	0	1	0	0	0	0	1	0	0	16	1
	2014-08-09	Bt	3	1	0	0	0	1	0	0	2	2	14	5	5	5	0	17	0	0	1	0	0	0	3	1	0	0	22	0
	2014-08-09	Bt	0	0	0	0	0	0	0	1	0	0	8	3	2	1	0	13	0	0	0	0	0	0	2	0	0	0	21	0
	2014-08-09	Bt	0	1	0	0	1	1	0	4	0	0	4	3	4	1	1	18	0	0	1	0	0	0	6	1	0	0	24	1
	2014-08-20	NonBt	12	11	1	1	0	0	0	0	0	0	0	0	556	2	0	24	0	0	0	0	3	0	0	0	0	1	13	0
	2014-08-20	NonBt	27	13	0	1	0	0	0	1	0	1	0	0	540	1	0	19	78	0	0	0	0	0	2	0	0	0	13	1
	2014-08-20	NonBt	22	18	0	2	0	0	0	0	0	0	0	2	610	0	1	35	11	0	0	0	0	0	1	0	0	0	15	0
	2014-08-20	Bt	14	14	0	2	0	0	0	0	0	1	1	0	1079	0	1	21	47	0	0	0	0	2	2	0	0	0	16	0
	2014-08-20	Bt	45	39	1	1	0	0	0	0	0	0	2	1	2130	1	0	41	0	0	0	0	1	0	2	1	0	0	20	0
	2014-08-20	Bt	30	13	0	2	0	0	0	0	0	0	0	3	1548	1	0	45	0	0	0	0	0	0	0	0	0	0	6	0
	2014-08-27	NonBt	3	11	0	2	0	0	0	0	0	0	0	1	51	1	3	19	0	0	0	0	0	1	2	1	0	2	31	0
	2014-08-27	NonBt	5	9	0	0	0	0	0	1	0	0	0	2	23	0	1	20	0	0	0	0	0	1	3	2	0	0	12	0
	2014-08-27	NonBt	6	1	0	0	0	0	0	0	0	0	0	2	213	1	0	7	0	0	0	0	0	0	2	0	0	0	6	0
	2014-08-27	Bt	7	4	0	1	0	0	0	3	0	0	1	7	44	3	0	31	0	0	0	0	0	2	4	0	0	2	33	0
	2014-08-27	Bt	18	36	0	0	0	0	0	0	0	0	0	1	677	2	2	13	63	0	0	0	0	1	3	0	0	1	21	0
	2014-08-27	Bt	5	9	0	0	0	0	0	0	0	0	0	4	416	1	2	35	30	0	0	0	0	0	4	0	0	0	32	1
